# Supplementary material for: Quantifying auditory impressions in dreams in order to assess the relevance of dreaming as a model for psychosis
Source: PLoS One. 2020 Mar 12;15(3):e0230212. doi: 10.1371/journal.pone.0230212 (PMC7067405; doi:10.1371/journal.pone.0230212)
Supplement: S1 Dataset — (XLSX) [file pone.0230212.s001.xlsx]

## Sheet: Fosse_Laroi_2019_dataset
ID_participant	Dream_number	Own_speech_n_instances	Other_speech_n_instances	Other_sounds_n_instances
1	1	1	5	0
1	2	1	1	1
1	3	2	3	0
1	4	2	3	0
1	5	2	3	0
1	6	1	4	1
1	7	3	5	0
1	8	2	3	0
1	9	0	3	0
1	10	1	1	0
2	1	3	3	1
2	2	1	1	4
2	3	1	2	1
2	4	1	3	0
2	5	1	4	3
2	6	0	4	2
2	7	0	3	1
2	8	2	3	1
2	9	0	5	2
2	10	1	3	1
3	1	5	4	0
3	2	0	2	0
3	3	2	0	0
3	4	5	5	1
3	5	2	3	0
3	6	1	4	0
3	7	0	2	1
3	8	5	7	0
3	9	4	5	2
3	10	1	0	0
4	1	2	1	0
4	2	1	1	0
4	3	1	1	0
4	4	1	1	0
4	5	1	1	0
4	6	1	3	1
4	7	0	1	3
4	8	0	1	0
4	9	0	1	0
4	10	0	1	0
5	1	1	1	1
5	2	0	1	1
5	3	1	0	0
5	4	1	0	1
5	5	1	1	0
5	6	1	0	1
5	7	1	2	1
5	8	0	3	0
5	9	1	1	0
5	10	1	0	0
6	1	0	2	0
6	2	4	1	0
6	3	0	1	1
6	4	1	2	2
6	5	1	2	0
6	6	0	1	0
6	7	0	1	0
6	8	0	0	0
6	9	1	5	1
6	10	2	3	0
7	1	1	2	0
7	2	0	3	1
7	3	0	1	0
7	4	1	1	0
7	5	1	1	0
7	6	0	1	0
7	7	0	1	0
7	8	0	2	1
7	9	1	0	1
7	10	0	4	0
8	1	0	1	0
8	2	1	0	0
8	3	0	1	1
8	4	0	1	0
8	5	0	0	0
8	6	0	1	1
8	7	0	0	0
8	8	0	0	1
8	9	1	1	0
8	10	1	1	0
9	1	0	1	0
9	2	1	0	0
9	3	0	1	0
9	4	1	0	0
9	5	0	0	0
9	6	1	9	1
9	7	2	2	0
9	8	0	1	0
9	9	1	0	0
9	10	0	0	0
10	1	1	1	0
10	2	2	2	0
10	3	2	2	0
10	4	0	2	0
10	5	2	0	0
10	6	0	0	0
10	7	3	3	0
10	8	2	3	1
10	9	0	1	0
10	10	0	0	0
11	1	1	1	2
11	2	0	1	1
11	3	0	1	1
11	4	1	2	2
11	5	1	1	0
11	6	0	2	2
11	7	0	1	0
11	8	1	1	1
11	9	1	1	2
11	10	0	1	0
12	1	2	2	0
12	2	1	1	1
12	3	0	1	0
12	4	2	3	0
12	5	0	0	0
12	6	2	2	0
12	7	2	2	0
12	8	2	2	0
12	9	1	2	1
12	10	0	1	0
13	1	1	1	0
13	2	0	2	0
13	3	1	1	0
13	4	1	3	1
13	5	0	1	0
13	6	0	1	0
13	7	0	1	0
13	8	0	1	2
13	9	1	1	0
13	10	2	3	0
